# Supplementary material for: Intelligent Biopolymer-Based Films for Food Quality Monitoring
Source: Polymers (Basel). 2026 Mar 12;18(6):694. doi: 10.3390/polym18060694 (PMC13029925; doi:10.3390/polym18060694)
Supplement: Supplementary file 1 [file polymers-18-00694-s001.zip]

Archive with 1 entries (1 files):
- polymers-4183876-supplementary.pdf
